# Supplementary material for: Genetic Diversity Analysis of the Chinese Daur Ethnic Group in Heilongjiang Province by Complete Mitochondrial Genome Sequencing
Source: Front Genet. 2022 Jun 21;13:919063. doi: 10.3389/fgene.2022.919063 (PMC9253502; doi:10.3389/fgene.2022.919063)
Supplement: Supplementary file 1 [file DataSheet1.ZIP › Supplementary Table S1.xlsx]

## Sheet: Sheet1
Supplementary Table S1. Detailed information of the 57 worldwide populations in this study and cited references.
Population	Abbreviation	Size	Continent	Language	Location	Reference
Daur	DAU	146	East Asia	Altaic	Heilongjiang, China	this study
Sarikoli Tajik	ST	86	Central Asia	Indo-European	Taxkorgan, Xinjiang, China	[1]
Wakhi Tajik	WT	66	Central Asia	Indo-European	Taxkorgan, Xinjiang, China	[1]
East Pamiri Kyrgyz	EPK	68	Central Asia	Altaic	Taxkorgan, Xinjiang, China	[1]
Pamiri Tajik	PT	50	Central Asia	Indo-European	Gorno-Badakhshan, Tajikistan	[1]
Lowland Tajik	LT	28	Central Asia	Indo-European	Dushanbe, Tajikistan	[1]
Lowland Kyrgyz	LK	54	Central Asia	Altaic	Artux, Xinjiang, China	[1]
Lowland Uyghur	LU1	27	Central Asia	Altaic	Artux, Xinjiang, China	[1]
Lowland Uyghur	LU2	722	Central Asia	Altaic	Turpan, Xinjiang, China	[2]
Hainan Li	HL	14	East Asia	Tai-Kadai	Hainan, China	[3]
Oroqen	ORO	9	East Asia	Altaic	China	[4]
Hezhen	HEZ	8	East Asia	Altaic	China	[4]
Mongola	MON	10	East Asia	Altaic	China	[4]
Han	HAN	34	East Asia	Sino-Tibetan	China	[4]
Sherpa	SP	76	East Asia	Tibeto-Burman	Shigatse, Tibet Autonomous Region, China	[5]
Lhoba	LB	91	East Asia	Tibeto-Burman	Nyingtri, Tibet Autonomous Region, China	[6]
Deng	DB	91	East Asia	Tibeto-Burman	Nyingtri, Tibet Autonomous Region, China	[6]
Tingri Tibetan	TT	86	East Asia	Tibeto-Burman	Shigatse, Tibet Autonomous Region, China	[6]
Shandong han	SDH	12	East Asia	Sino-Tibetan	Shandong, China	[7]
Filipino	FLP	109	Southeast Asia	Austronesian	The Philippines	[8]
Polish	PLS	26	Europe	Indo-European	unknown	[9]
Russian	RUS	27	Europe	Altaic	unknown	[9]
Basque in Spain and France	BSQ	76	Europe	Basque	Spain and France	[10]
Yakut in Russia	YAR	169	Europe	Altaic	Siberia,Russia	[11]
Central Thai in Thailand	CTT	210	Southeast Asia	Tai-Kadai	Thailand	[12]
Yuan in Thailand	YUT	101	Southeast Asia	Tai-Kadai	Thailand	[12]
Lue in Thailand	LUT	89	Southeast Asia	Tai-Kadai	Thailand	[12]
Mon in Thailand	MOT	48	Southeast Asia	Austroasiatic	Thailand	[12]
Karen in Thailand	KRT	87	Southeast Asia	Sino-Tibetan	Thailand	[12]
Khuen in Thailand	KHT	25	Southeast Asia	Tai-Kadai	Thailand	[12]
Burmese	BMS	92	Southeast Asia	Tibeto-Burman	Myanmar	[13]
Mexican Ancestry from Los Angeles USA	MXL	64	America	Indo-European	Los Angeles, USA	1000 Genome Project
Puerto Ricans in Puerto Rico	PUR	104	America	Indo-European	Puerto Rico	1000 Genome Project
Colombians in Medellin, Colombia	CLM	94	America	Indo-European	Medellin, Colombia	1000 Genome Project
Peruvians in Lima, Peru	PEL	85	America	Indo-European	Lima, Peru	1000 Genome Project
Yoruba in Ibadan, Nigeria	YRI	107	Africa	Niger–Congo	Ibadan, Nigeria	1000 Genome Project
Luhya in Webuye, Kenya	LWK	99	Africa	Niger–Congo	Webuye, Kenya	1000 Genome Project
Gambian in Western Divisions in the Gambia	GWD	113	Africa	Indo-European	Western Divisions in the Gambia	1000 Genome Project
Mende in Sierra Leone	MSL	85	Africa	Niger–Congo	Sierra Leone	1000 Genome Project
Esan in Nigeria	ESN	99	Africa	Niger–Congo	Nigeria	1000 Genome Project
Americans of African Ancestry in Southwest USA	ASW	61	Africa	Indo-European	Southwest US	1000 Genome Project
African Caribbeans in Barbados	ACB	96	Africa	Indo-European	Barbados	1000 Genome Project
Beijing Han Chinese	CHB	103	East Asia	Sino-Tibetan	Beijing, China	1000 Genome Project
Tokyo Japanese	JPT	104	East Asia	Japanese-Ryukyuan	Tokyo, Japan	1000 Genome Project
Southern Han Chinese	CHS	105	East Asia	Sino-Tibetan	Southern China	1000 Genome Project
Xishuangbanna Dai Chinese	CDX	93	East Asia	Tai-Kadai	Xishuangbanna, China	1000 Genome Project
Ho Chi Minh Kinh	KHV	99	East Asia	Austroasiatic	Ho Chi Minh City, Vietnam	1000 Genome Project
Utah Residents with Northern and Western European Ancestry	CEU	99	Europe	Indo-European	France	1000 Genome Project
Toscani in Italia	TSI	107	Europe	Indo-European	Italia	1000 Genome Project
Finnish in Finland	FIN	99	Europe	Uralic	Finland	1000 Genome Project
British in England and Scotland	GBR	91	Europe	Indo-European	England and Scotland	1000 Genome Project
Iberian Population in Spain	IBS	107	Europe	Indo-European	Spain	1000 Genome Project
Gujarati Indian in Houston, Texas	GIH	103	South Asia	Indo-European	Houston, Texas	1000 Genome Project
Punjabi in Lahore, Pakistan	PJL	96	South Asia	Indo-European	Lahore, Pakistan	1000 Genome Project
Bengali in Bangladesh	BEB	86	South Asia	Indo-European	Bangladesh	1000 Genome Project
Sri Lankan Tamil in the UK	STU	102	South Asia	Dravidian	UK	1000 Genome Project
Indian Telugu in the UK	ITU	102	South Asia	Dravidian	UK	1000 Genome Project
References
[1] Peng MS, Xu W, Song JJ, et al. Mitochondrial genomes uncover the maternal history of the Pamir populations. Eur J Hum Genet. 2018;26(1):124-136. doi:10.1038/s41431-017-0028-8
[2] Zheng HX, Li L, Jiang XY, et al. MtDNA genomes reveal a relaxation of selective constraints in low-BMI individuals in a Uyghur population. Hum Genet. 2017;136(10):1353-1362. doi:10.1007/s00439-017-1829-0
[3] Peng MS, He JD, Liu HX, Zhang YP. Tracing the legacy of the early Hainan Islanders--a perspective from mitochondrial DNA. BMC Evol Biol. 2011;11:46. Published 2011 Feb 15. doi:10.1186/1471-2148-11-46
[4] Lippold S, Xu H, Ko A, et al. Human paternal and maternal demographic histories: insights from high-resolution Y chromosome and mtDNA sequences. Investig Genet. 2014;5:13. Published 2014 Sep 24. doi:10.1186/2041-2223-5-13
[5] Kang L, Zheng HX, Chen F, et al. mtDNA lineage expansions in Sherpa population suggest adaptive evolution in Tibetan highlands. Mol Biol Evol. 2013;30(12):2579-2587. doi:10.1093/molbev/mst147
[6] Kang L, Zheng HX, Zhang M, et al. MtDNA analysis reveals enriched pathogenic mutations in Tibetan highlanders. Sci Rep. 2016;6:31083. Published 2016 Aug 8. doi:10.1038/srep31083
[7] Kong QP, Yao YG, Sun C, Bandelt HJ, Zhu CL, Zhang YP. Phylogeny of east Asian mitochondrial DNA lineages inferred from complete sequences [published correction appears in Am J Hum Genet. 2004 Jun;75(1):157]. Am J Hum Genet. 2003;73(3):671-676. doi:10.1086/377718
[8] Gunnarsdóttir ED, Li M, Bauchet M, Finstermeier K, Stoneking M. High-throughput sequencing of complete human mtDNA genomes from the Philippines. Genome Res. 2011;21(1):1-11. doi:10.1101/gr.107615.110
[9] Derenko M, Malyarchuk B, Denisova G, et al. Western Eurasian ancestry in modern Siberians based on mitogenomic data. BMC Evol Biol. 2014;14:217. Published 2014 Oct 10. doi:10.1186/s12862-014-0217-9
[10] Cardoso S, Valverde L, Alfonso-Sánchez MA, et al. The expanded mtDNA phylogeny of the Franco-Cantabrian region upholds the pre-neolithic genetic substrate of Basques. PLoS One. 2013;8(7):e67835. Published 2013 Jul 3. doi:10.1371/journal.pone.0067835
[11] Duggan AT, Whitten M, Wiebe V, et al. Investigating the prehistory of Tungusic peoples of Siberia and the Amur-Ussuri region with complete mtDNA genome sequences and Y-chromosomal markers. PLoS One. 2013;8(12):e83570. Published 2013 Dec 12. doi:10.1371/journal.pone.0083570
[12] Kutanan W, Kampuansai J, Brunelli A, et al. New insights from Thailand into the maternal genetic history of Mainland Southeast Asia. Eur J Hum Genet. 2018;26(6):898-911. doi:10.1038/s41431-018-0113-7
[13] Li YC, Wang HW, Tian JY, et al. Ancient inland human dispersals from Myanmar into interior East Asia since the Late Pleistocene. Sci Rep. 2015;5:9473. Published 2015 Mar 26. doi:10.1038/srep09473
