# Supplementary material for: Genetic Diversity Analysis of the Chinese Daur Ethnic Group in Heilongjiang Province by Complete Mitochondrial Genome Sequencing
Source: Front Genet. 2022 Jun 21;13:919063. doi: 10.3389/fgene.2022.919063 (PMC9253502; doi:10.3389/fgene.2022.919063)
Supplement: Supplementary file 1 [file DataSheet1.ZIP › Supplementary Table S2.xlsx]

## Sheet: Metrics
Supplementary Table S2. Q20 and Q30 values of 146 sequencing samples.
Sample	Q20	Q30
102_draft	0.96982	0.920889
105_draft	0.97172	0.92532
109_draft	0.972641	0.926586
113_draft	0.97339	0.927511
116_draft	0.973093	0.927971
117_draft	0.960247	0.908323
118_draft	0.973639	0.927665
121_draft	0.971729	0.925957
122_draft	0.973276	0.927623
124_draft	0.97339	0.927563
125_draft	0.971621	0.926545
128_draft	0.972442	0.925158
129_draft	0.969209	0.919068
130_draft	0.9757	0.932368
131_draft	0.96968	0.921311
132_draft	0.972585	0.926394
133_draft	0.97143	0.925515
134_draft	0.970612	0.922184
136_draft	0.973493	0.927756
137_draft	0.976092	0.932845
138_draft	0.970709	0.922712
139_draft	0.973752	0.928952
140_draft	0.970254	0.922577
142_draft	0.975181	0.931759
143_draft	0.973358	0.927567
144_draft	0.971414	0.924337
145_draft	0.974038	0.929812
146_draft	0.97175	0.925026
148_draft	0.975014	0.931151
149_draft	0.971887	0.924445
152_draft	0.968464	0.919279
154_draft	0.972977	0.927296
156_draft	0.974961	0.930501
157_draft	0.97422	0.929114
158_draft	0.975385	0.931782
159_draft	0.974704	0.930444
163_draft	0.972603	0.926971
165_draft	0.974504	0.929814
166_draft	0.972645	0.925639
167_draft	0.973359	0.92849
168_draft	0.964974	0.913134
169_draft	0.971347	0.923414
170_draft	0.973415	0.927774
171_draft	0.974011	0.929961
172_draft	0.9737	0.929132
174_draft	0.974506	0.930034
178_draft	0.974284	0.929049
179_draft	0.974359	0.929095
180_draft	0.97348	0.92822
181_draft	0.974373	0.930638
187_draft	0.972474	0.926806
188_draft	0.971018	0.923983
191_draft	0.972934	0.92722
193_draft	0.975206	0.931566
194_draft	0.97505	0.931966
195_draft	0.974929	0.930308
197_draft	0.972436	0.927793
198_draft	0.973751	0.928575
199_draft	0.974974	0.930058
200_draft	0.972653	0.926289
201_draft	0.974572	0.930859
204_draft	0.972822	0.926588
207_draft	0.974972	0.932006
208_draft	0.974206	0.928788
209_draft	0.974803	0.931508
210_draft	0.974499	0.929708
211_draft	0.974893	0.931063
212_draft	0.972131	0.924891
213_draft	0.975858	0.93239
214_draft	0.974062	0.929876
217_draft	0.971146	0.924085
220_draft	0.97546	0.931972
221_draft	0.974896	0.931099
222_draft	0.973402	0.927353
223_draft	0.972273	0.925346
226_draft	0.976129	0.933109
227_draft	0.972552	0.926166
228_draft	0.973477	0.927972
230_draft	0.973972	0.928826
233_draft	0.972232	0.925151
236_draft	0.973847	0.92937
239_draft	0.976213	0.932918
244_draft	0.971149	0.922639
245_draft	0.974967	0.931286
246_draft	0.974049	0.928842
248_draft	0.972417	0.925398
250_draft	0.973076	0.928758
251_draft	0.973371	0.927964
253_draft	0.973764	0.928001
256_draft	0.973467	0.928441
257_draft	0.976045	0.933224
259_draft	0.973647	0.928662
263_draft	0.975264	0.931772
265_draft	0.972887	0.9262
266_draft	0.975539	0.932417
267_draft	0.973354	0.926911
268_draft	0.973523	0.928596
269_draft	0.973433	0.928001
26_draft	0.974417	0.930528
31_draft	0.971775	0.925134
32_draft	0.962737	0.911279
38_draft	0.972414	0.925778
40_draft	0.970835	0.924425
42_draft	0.97046	0.921784
43_draft	0.973216	0.928232
44_draft	0.974209	0.929385
48_draft	0.974439	0.929695
50_draft	0.973335	0.927236
52_draft	0.973582	0.928143
53_draft	0.972925	0.926147
54_draft	0.974541	0.930056
55_draft	0.973189	0.927415
57_draft	0.97414	0.929689
58_draft	0.970528	0.921672
63_draft	0.973295	0.927326
64_draft	0.973983	0.928611
67_draft	0.97119	0.924154
71_draft	0.971837	0.92492
73_draft	0.973137	0.927484
74_draft	0.972351	0.925945
78_draft	0.969084	0.92151
79_draft	0.976994	0.935368
82_draft	0.973759	0.928429
83_draft	0.972695	0.927103
84_draft	0.968232	0.919985
87_draft	0.972994	0.928057
88_draft	0.973075	0.927281
90_draft	0.971447	0.923466
91_draft	0.974031	0.929225
93_draft	0.973015	0.926951
94_draft	0.973222	0.927443
95_draft	0.975737	0.931482
96_draft	0.969113	0.918384
97_draft	0.971198	0.92325
98_draft	0.973354	0.927769
99_draft	0.970275	0.92351
1061_draft	0.93953	0.880168
1062_draft	0.942693	0.881782
1063_draft	0.946609	0.888391
1064_draft	0.945204	0.885474
1065_draft	0.944987	0.88683
1066_draft	0.952861	0.900364
1067_draft	0.947536	0.889215
1068_draft	0.947656	0.890312
1069_draft	0.937731	0.875842
1070_draft	0.942424	0.886112
