# Supplementary material for: Genetic Diversity Analysis of the Chinese Daur Ethnic Group in Heilongjiang Province by Complete Mitochondrial Genome Sequencing
Source: Front Genet. 2022 Jun 21;13:919063. doi: 10.3389/fgene.2022.919063 (PMC9253502; doi:10.3389/fgene.2022.919063)
Supplement: Supplementary file 1 [file DataSheet1.ZIP › Supplementary Table S4.xlsx]

## Sheet: Sheet1
Supplementary Table S4. The pairwise FST values between Daur group and 56 reference populations.
	DAU	SDH	FLP	GBR	FIN	CHS	PUR	CLM	PEL	CDX	ACB	GWD	ESN	MSL	BEB	ITU	IBS	KHV	PJL	STU	HL	BSQ	SP	YAR	HAN	ORO	MON	HEZ	RUS	BMS	DB	PLS	TT	LB	LU2	EPK	LK	LT	LU1	PT	ST	WT	CTT	KRT	MOT	KHT	LUT	YUT	CEU
DAU	0
SDH	0.03178	0
FLP	0.12574	0.11185	0
GBR	0.37958	0.22845	0.29793	0
FIN	0.34152	0.19671	0.27583	0.001	0
CHS	0.04636	0.02132	0.06839	0.30748	0.2712	0
PUR	0.04275	0.00466	0.0931	0.26952	0.23311	0.02002	0
CLM	0.14382	0.0891	0.11059	0.27211	0.23307	0.07359	0.04654	0
PEL	0.10789	0.0216	0.06214	0.26145	0.22683	0.0131	0.03406	0.0255	0
CDX	0.08216	0.01282	0.04786	0.30329	0.27573	0.00624	0.05502	0.11151	0.02573	0
ACB	0.10457	0.08212	0.1927	0.38163	0.35799	0.11664	0.14083	0.30528	0.20746	0.10709	0
GWD	0.0814	0.07834	0.15673	0.397	0.37316	0.0986	0.12551	0.27909	0.18662	0.08949	0.00273	0
ESN	0.1579	0.14531	0.20526	0.40017	0.38297	0.15665	0.18093	0.34662	0.24421	0.13026	0.00498	0.0132	0
MSL	0.12403	0.11716	0.19583	0.394	0.37488	0.13876	0.16067	0.32512	0.22954	0.12294	0.00206	0.00114	0.00274	0
BEB	0.11709	0.06841	0.07255	0.31132	0.29181	0.05841	0.10769	0.20592	0.09893	0.02061	0.06484	0.05589	0.06892	0.07344	0
ITU	0.17296	0.08805	0.09103	0.30868	0.28877	0.0725	0.13146	0.21202	0.09312	0.02491	0.11717	0.11332	0.11815	0.13053	0.00557	0
IBS	0.46263	0.33519	0.38984	0.02071	0.04336	0.4101	0.36442	0.37157	0.37002	0.40728	0.46617	0.48049	0.48247	0.47609	0.40962	0.41502	0
KHV	0.13215	0.00785	0.0998	0.29825	0.26648	0.02283	0.07705	0.13684	0.03412	0.00887	0.13531	0.13258	0.16395	0.16174	0.04376	0.0244	0.41	0
PJL	0.12187	0.0565	0.03609	0.25093	0.23213	0.0478	0.0877	0.14537	0.05812	0.01462	0.10549	0.09449	0.11112	0.11571	0.00608	0.00835	0.35132	0.03495	0
STU	0.12852	0.01623	0.07388	0.17565	0.14859	0.04431	0.06771	0.10876	0.03898	0.03397	0.12543	0.13189	0.14801	0.14785	0.04681	0.0361	0.28189	0.0232	0.01842	0
HL	0.07365	0.1031	0.13937	0.31048	0.29612	0.10529	0.11494	0.28008	0.19248	0.08989	0.02124	0.0208	0.00488	0.01913	0.03793	0.11267	0.39602	0.14646	0.07273	0.10087	0
BSQ	0.31949	0.17013	0.26315	0.01992	0.00261	0.25241	0.20691	0.22142	0.21345	0.26033	0.33879	0.35614	0.36659	0.3583	0.28005	0.27942	0.0641	0.25227	0.21611	0.1268	0.27231	0
SP	0.01728	0.02859	0.10697	0.31089	0.27815	0.0442	0.0072	0.08942	0.07853	0.08181	0.14322	0.11633	0.18987	0.1592	0.12273	0.17216	0.39674	0.12868	0.11242	0.11024	0.10086	0.25753	0
YAR	0.03178	0.02842	0.09089	0.34222	0.31333	0.04818	0.05901	0.171	0.10832	0.05471	0.03808	0.01921	0.05849	0.0433	0.05284	0.09877	0.42755	0.09753	0.06262	0.0906	0.01363	0.28764	0.05021	0
HAN	0.02087	0.03778	0.07769	0.2736	0.24518	0.01063	0.01549	0.10546	0.03528	0.00224	0.06581	0.05219	0.1117	0.08956	0.03768	0.06668	0.37277	0.02402	0.04052	0.03875	0.052	0.22296	0.0267	0.01941	0
ORO	0.04567	0.0749	0.06237	0.24019	0.21094	0.04227	0.02905	0.06676	0.01321	0.00737	0.05572	0.03535	0.12423	0.08621	0.04258	0.09327	0.34026	0.0304	0.03518	0.02274	0.04656	0.18332	0.02946	0.01767	0.06463	0
MON	0.01914	0.04305	0.13408	0.25729	0.22495	0.05678	0.02066	0.02529	0.07024	0.12762	0.25978	0.22137	0.32945	0.28636	0.21881	0.27771	0.3445	0.19505	0.15856	0.11742	0.23286	0.19636	0.02367	0.08386	0.05559	0.0272	0
HEZ	0.13568	0.12547	0.08512	0.27205	0.26703	0.09081	0.11966	0.26136	0.15034	0.03431	0.01358	0.00587	0.01236	0.00483	0.03509	0.00256	0.36938	0.08031	0.00351	0.05205	0.00777	0.24699	0.13074	0.03033	0.05581	0.10127	0.2803	0
RUS	0.20667	0.12777	0.10579	0.22875	0.2005	0.0827	0.07482	0.00632	0.00911	0.10114	0.35414	0.32088	0.39302	0.37575	0.20908	0.19346	0.33712	0.11456	0.12346	0.08059	0.37505	0.19309	0.14248	0.19459	0.13509	0.13865	0.13983	0.32789	0
BMS	0.19664	0.18174	0.19976	0.39224	0.3741	0.15579	0.2003	0.3549	0.23432	0.11034	0.04071	0.057	0.028	0.04521	0.0409	0.06575	0.48171	0.12519	0.08612	0.12123	0.03883	0.36512	0.22735	0.09843	0.12771	0.18152	0.42321	0.04068	0.41724	0
DB	0.08445	0.23494	0.18488	0.43946	0.41785	0.19358	0.15204	0.26673	0.25636	0.21692	0.22264	0.16642	0.25533	0.21561	0.23004	0.31369	0.50068	0.31234	0.21849	0.25881	0.16632	0.40689	0.09282	0.08711	0.17278	0.11752	0.13436	0.23692	0.36245	0.34226	0
PLS	0.30776	0.14865	0.22505	0.04651	0.02157	0.21512	0.15377	0.11894	0.14255	0.23619	0.40155	0.39841	0.43978	0.42232	0.29589	0.29293	0.1307	0.23816	0.20108	0.10272	0.32132	0.02501	0.22142	0.28128	0.21091	0.15872	0.14499	0.27566	0.10183	0.45786	0.42739	0
TT	0.00402	0.053	0.12652	0.36404	0.32948	0.05674	0.0389	0.13086	0.11272	0.09977	0.14262	0.10841	0.19764	0.15895	0.14463	0.20619	0.44473	0.16172	0.13758	0.1433	0.10906	0.3103	0.00979	0.03912	0.03815	0.03232	0.00049	0.17139	0.20801	0.25268	0.06527	0.29971	0
LB	0.04329	0.04221	0.05279	0.32164	0.29129	0.02586	0.02558	0.06487	0.04509	0.04829	0.16346	0.12305	0.19605	0.17183	0.10441	0.13942	0.41205	0.10428	0.07887	0.09749	0.13197	0.27444	0.02979	0.04262	0.03143	0.01093	0.01944	0.1263	0.09684	0.22881	0.10788	0.22743	0.03058	0
LU2	0.04651	0.0136	0.05579	0.2012	0.16333	0.0315	0.02815	0.06048	0.0376	0.0445	0.09772	0.09354	0.12448	0.11611	0.06411	0.07886	0.29167	0.05848	0.04281	0.02732	0.07583	0.13613	0.04049	0.0483	0.02624	0.01512	0.01777	0.07344	0.07517	0.12307	0.12195	0.09561	0.05024	0.04118	0
EPK	0.07471	0.00084	0.08199	0.16144	0.13013	0.03842	0.03554	0.09044	0.04741	0.05087	0.11118	0.11607	0.14843	0.13675	0.07053	0.08572	0.25237	0.05747	0.04141	0.00734	0.07453	0.10168	0.06183	0.05977	0.02452	0.01498	0.04184	0.06564	0.09303	0.15159	0.19447	0.08567	0.08475	0.07042	0.00154	0
LK	0.04787	0.00313	0.05648	0.17959	0.15318	0.02915	0.01652	0.07574	0.04277	0.04266	0.10639	0.09733	0.14062	0.12516	0.06226	0.09077	0.2675	0.06992	0.03471	0.02261	0.05961	0.12981	0.02772	0.03334	0.01544	0.02748	0.01171	0.05126	0.08874	0.1589	0.13522	0.10023	0.05054	0.03474	0.00722	0.00715	0
LT	0.38494	0.20741	0.30551	0.00108	0.00195	0.32656	0.2528	0.28302	0.28347	0.33081	0.41544	0.42509	0.44209	0.429	0.34477	0.3596	0.0145	0.34554	0.26071	0.1736	0.29398	0.0064	0.2971	0.33115	0.27418	0.20443	0.20878	0.2543	0.24849	0.46454	0.45115	0.0432	0.36958	0.32271	0.16407	0.13215	0.14526	0
LU1	0.0648	0.01817	0.08839	0.15601	0.12474	0.05831	0.02239	0.06326	0.06035	0.09039	0.18234	0.16969	0.233	0.20588	0.13301	0.17022	0.23674	0.1267	0.08127	0.044	0.11096	0.09904	0.03778	0.06932	0.04502	0.01655	0.01179	0.1133	0.0961	0.2726	0.16528	0.06732	0.06121	0.05004	0.01219	0.00762	0.01545	0.10501	0
PT	0.42292	0.2536	0.35733	0.01373	0.02384	0.3705	0.30425	0.32206	0.32862	0.37442	0.44142	0.45377	0.46407	0.45034	0.38444	0.40015	0.00709	0.38673	0.31835	0.24233	0.33095	0.03861	0.33751	0.38147	0.31346	0.25324	0.24874	0.30224	0.28078	0.47865	0.46226	0.08024	0.39666	0.35942	0.23716	0.19519	0.20126	0.01031	0.15674	0
ST	0.18402	0.06271	0.13401	0.05769	0.04088	0.11916	0.1022	0.12957	0.09863	0.12072	0.19111	0.2016	0.21436	0.20893	0.12964	0.13056	0.13793	0.11747	0.08467	0.03334	0.14211	0.03368	0.13987	0.14504	0.1004	0.06681	0.10652	0.10942	0.10531	0.20946	0.27002	0.02517	0.1798	0.14089	0.04507	0.02344	0.03488	0.03823	0.02684	0.08664	0
WT	0.34761	0.1918	0.25542	4e-05	0.00976	0.27546	0.23294	0.24171	0.23051	0.26896	0.35235	0.36447	0.36938	0.36293	0.27553	0.27771	0.03593	0.2733	0.20974	0.14697	0.26506	0.02226	0.27166	0.30044	0.23654	0.19505	0.21039	0.22023	0.19655	0.36817	0.39878	0.03998	0.32826	0.27814	0.16478	0.1291	0.13806	0.01071	0.11379	0.00959	0.03398	0
CTT	0.09533	0.01108	0.06832	0.34117	0.3083	0.01502	0.07107	0.14038	0.04059	0.00278	0.0899	0.08117	0.10982	0.10729	0.01449	0.01508	0.44894	0.00358	0.01599	0.03223	0.07902	0.29057	0.10129	0.06261	0.00654	0.00071	0.15623	0.02249	0.12393	0.07873	0.23859	0.2633	0.11865	0.07469	0.05153	0.05632	0.05458	0.36867	0.11302	0.42609	0.13848	0.31035	0
KRT	0.24135	0.1457	0.11038	0.3013	0.28104	0.09748	0.15035	0.18861	0.07623	0.05074	0.23872	0.22395	0.24513	0.25597	0.08003	0.02878	0.41516	0.03192	0.04532	0.04979	0.2723	0.27766	0.22102	0.16968	0.12739	0.18306	0.34114	0.13382	0.14209	0.19342	0.4039	0.27506	0.27603	0.1706	0.10136	0.12112	0.13339	0.37504	0.21498	0.40586	0.14186	0.27549	0.0444	0
MOT	0.08367	0.00231	0.1739	0.31702	0.28908	0.06144	0.09279	0.23269	0.135	0.06377	0.02476	0.04424	0.07042	0.05479	0.05845	0.08907	0.41364	0.06455	0.0869	0.07316	0.03217	0.26932	0.10941	0.0563	0.0184	0.00332	0.21088	0.06244	0.28506	0.06896	0.26504	0.31414	0.12413	0.13956	0.07178	0.06532	0.07455	0.34692	0.12991	0.37374	0.13966	0.28983	0.04757	0.1887	0
KHT	0.02335	0.02381	0.05398	0.2523	0.22214	0.01931	0.00079	0.03758	0.00281	0.00586	0.14337	0.11633	0.19597	0.16817	0.07337	0.09877	0.35259	0.03576	0.04815	0.03905	0.12366	0.20138	0.01586	0.04227	0.01626	0.06041	0.0054	0.12039	0.06611	0.22396	0.17253	0.15991	0.02827	0.00303	0.01336	0.01958	0.00698	0.24277	0.01656	0.28348	0.08783	0.21102	0.02144	0.13483	0.08054	0
LUT	0.0862	0.03605	0.13168	0.28796	0.24915	0.01457	0.04463	0.10554	0.03527	0.03332	0.1326	0.13405	0.18266	0.16397	0.08874	0.08938	0.39668	0.01915	0.08093	0.04079	0.13587	0.22993	0.08521	0.09169	0.00619	0.01938	0.10171	0.12755	0.10728	0.16928	0.27667	0.20186	0.10904	0.09034	0.04862	0.04241	0.05581	0.31658	0.08319	0.35833	0.11271	0.26734	0.03437	0.10921	0.04378	0.01129	0
YUT	0.03694	0.02681	0.08153	0.31514	0.27949	0.00566	0.02764	0.10078	0.0305	0.0084	0.08938	0.07627	0.13156	0.11239	0.04915	0.06899	0.41618	0.02341	0.04943	0.04704	0.07721	0.25968	0.0449	0.04093	0.01728	0.05151	0.06852	0.07351	0.11686	0.13026	0.18983	0.2373	0.05304	0.04009	0.03391	0.03787	0.03158	0.33547	0.06473	0.37835	0.1253	0.28455	0.01214	0.10921	0.03585	0.01359	0.01177	0
CEU	0.43967	0.30191	0.36971	0.00542	0.01895	0.3817	0.33407	0.33809	0.3384	0.38211	0.44856	0.46335	0.46783	0.4603	0.38956	0.39314	0.00402	0.3816	0.32985	0.25294	0.37785	0.04046	0.37107	0.40692	0.34554	0.31055	0.31372	0.35101	0.30293	0.46627	0.48795	0.09338	0.42186	0.38724	0.26322	0.2243	0.24174	0.00338	0.20869	0.00031	0.11089	0.02217	0.42332	0.38999	0.38896	0.32276	0.36474	0.38877	0
YRI	0.1229	0.12503	0.18945	0.40673	0.38758	0.14098	0.16183	0.32479	0.23103	0.12338	0.00446	0.00062	0.00109	0.00574	0.07455	0.13345	0.48671	0.16871	0.11425	0.15497	0.01402	0.37046	0.15823	0.03564	0.09287	0.08841	0.27748	0.00423	0.36892	0.05619	0.19674	0.42872	0.15384	0.16261	0.11626	0.14255	0.12541	0.43816	0.20668	0.46239	0.21695	0.37367	0.11228	0.25466	0.07123	0.16741	0.1756	0.11787	0.47186
CHB	0.02854	0.02359	0.08027	0.3027	0.26401	0.00318	0.00629	0.06027	0.02201	0.02836	0.12444	0.1044	0.17015	0.14595	0.08528	0.10882	0.40171	0.05058	0.07233	0.05968	0.10763	0.24304	0.02308	0.04512	0.00537	0.04985	0.01282	0.11518	0.08459	0.18397	0.16496	0.19935	0.03187	0.01655	0.02766	0.03674	0.02343	0.30882	0.03765	0.35304	0.11776	0.27011	0.04069	0.13695	0.07075	0.01942	0.02169	0.00147	0.37222
JPT	0.00464	0.04519	0.1093	0.36587	0.33118	0.04538	0.03807	0.12819	0.10047	0.08044	0.12426	0.09227	0.1746	0.1401	0.12067	0.17857	0.44796	0.13984	0.1169	0.12964	0.08954	0.31095	0.01189	0.0311	0.02658	0.03875	0.0093	0.14172	0.19504	0.21991	0.06703	0.29821	0.00851	0.02599	0.04533	0.07733	0.0445	0.37182	0.06036	0.4044	0.17726	0.33003	0.09794	0.24612	0.10758	0.01945	0.09827	0.04091	0.42557
LWK	0.07764	0.13175	0.16449	0.3891	0.37001	0.13378	0.13158	0.28346	0.21349	0.12785	0.04268	0.03188	0.05406	0.0434	0.09487	0.16586	0.46253	0.18929	0.11728	0.15789	0.00426	0.34602	0.10974	0.02927	0.08795	0.05637	0.1841	0.04733	0.33685	0.12429	0.10964	0.39119	0.09745	0.13037	0.0934	0.12011	0.09281	0.40018	0.15205	0.43062	0.20609	0.35029	0.12855	0.28	0.10286	0.1354	0.1825	0.11319	0.4486
MXL	0.12109	0.06486	0.07707	0.19881	0.16577	0.06556	0.03937	0.0016	0.02628	0.09372	0.26152	0.23999	0.30091	0.27964	0.16562	0.1789	0.29143	0.12417	0.10315	0.0719	0.20825	0.15139	0.073	0.13398	0.08219	0.03611	0.01065	0.18633	0.01998	0.31368	0.21839	0.06463	0.10667	0.04859	0.02815	0.04534	0.03109	0.18193	0.0108	0.22838	0.07168	0.16153	0.12483	0.17165	0.19565	0.02656	0.10004	0.08836	0.25983
ASW	0.15904	0.117	0.20697	0.35855	0.34275	0.14567	0.16401	0.32955	0.22838	0.12406	0.00305	0.01923	0.00791	0.00064	0.07139	0.11179	0.44514	0.14735	0.10686	0.12644	0.0098	0.32308	0.18218	0.06001	0.10097	0.11468	0.31571	0.00144	0.37748	0.02789	0.27512	0.39704	0.19842	0.19153	0.11941	0.12615	0.12438	0.39189	0.20651	0.41394	0.18185	0.32595	0.10298	0.23556	0.05418	0.18383	0.15933	0.1215	0.428
TSI	0.41868	0.284	0.33488	0.00116	0.0174	0.3548	0.31783	0.32642	0.31354	0.34798	0.41392	0.42946	0.42929	0.42559	0.34811	0.3475	0.00382	0.34554	0.28776	0.21726	0.34818	0.03741	0.35546	0.37697	0.32169	0.29346	0.31269	0.31213	0.28654	0.42245	0.46903	0.09313	0.40501	0.36589	0.23866	0.2011	0.22003	0.00292	0.19877	0.01556	0.08956	0.011	0.3838	0.34621	0.35997	0.30437	0.33979	0.36121	0.00063
GIH	0.16374	0.02317	0.10068	0.20064	0.17265	0.05412	0.08662	0.11937	0.04052	0.04067	0.15799	0.16408	0.18083	0.18127	0.06593	0.04047	0.3171	0.0163	0.03715	0.00261	0.14316	0.15794	0.14108	0.12401	0.05479	0.0491	0.15868	0.07936	0.07588	0.14305	0.31208	0.12241	0.18094	0.12123	0.05371	0.03526	0.05446	0.21602	0.08083	0.27783	0.05399	0.17176	0.0383	0.03297	0.08749	0.05141	0.03965	0.05859	0.28447
[truncated: 8 more columns]
